# Supplementary material for: Anti-Inflammatory Activity of Pyrazolo[1,5-a]quinazolines
Source: Molecules. 2024 May 21;29(11):2421. doi: 10.3390/molecules29112421 (PMC11173647; doi:10.3390/molecules29112421)
Supplement: Supplementary file 1 [file molecules-29-02421-s001.zip]

Archive with 1 entries (1 files):
- molecules-2981589-supplementary.pdf
